# Supplementary material for: Diminished Social and Leisure Engagement in Community Dwelling-Older Adults with Apathy
Source: Int J Environ Res Public Health. 2025 Jul 18;22(7):1138. doi: 10.3390/ijerph22071138 (PMC12294408; doi:10.3390/ijerph22071138)
Supplement: Supplementary file 1 [file ijerph-22-01138-s001.zip]

Archive with 1 entries (1 files):
- ijerph-3703824-supplementary.pdf
